# Supplementary material for: Distinct Phenotypic Differences Associated with Differential Amplification of Receptor Tyrosine Kinase Genes at 4q12 in Glioblastoma
Source: PLoS One. 2013 Aug 21;8(8):e71777. doi: 10.1371/journal.pone.0071777 (PMC3749194; doi:10.1371/journal.pone.0071777)
Supplement: Table S1 — Full clinicopathological and molecular data for the sample set included in this study. (TXT) [file pone.0071777.s001.txt]

RMH_No	Case_No	Pairs	Diagnosis	WHO_grade	GBM_histology	Sex	Age_years	Survival_days	Censor	IDH1	MGMT	PDGFRA_FISH	PDGFRA_IHC	PDGFRA_vessels	KIT_FISH	KIT_IHC	KIT_vessels	VEGFR2_FISH	VEGFR2_IHC	VEGFR2_vessels
RMH6619	1	NA	Glioblastoma multiforme	IV	Oligodendroglial	Male	69.23	4	0	Negative	unmeth_MGMT	Normal	Positive	Negative	Normal	Negative	Negative	NA	Negative	Strong
RMH5718	2	NA	Glioblastoma multiforme	IV	Fibrillary	Male	64.92	247	1	Negative	meth_MGMT	Normal	Positive	NA	Normal	Negative	NA	Normal	Negative	Moderate
RMH5719	3	NA	Anaplastic astrocytoma	III	NA	Male	52.4	576	0	Negative	meth_MGMT	Normal	Negative	Negative	Normal	Negative	Strong	Normal	Negative	Strong
RMH6383	4	NA	Glioblastoma multiforme	IV	Fibrillary	Female	62.91	26	0	Negative	NA	NA	NA	NA	NA	Negative	NA	NA	Negative	Weak
RMH6700	5	NA	Glioblastoma multiforme	IV	Sarcomatous	Male	47.67	342	1	Negative	unmeth_MGMT	Normal	NA	NA	NA	NA	Negative	NA	NA	Moderate
RMH6384	6	NA	Glioblastoma multiforme	IV	Fibrillary	Female	57.17	508	1	Negative	unmeth_MGMT	Normal	NA	NA	NA	Negative	Negative	Normal	Negative	Strong
RMH6385	7	NA	Glioblastoma multiforme	IV	Fibrillary	Female	59.23	52	1	Negative	unmeth_MGMT	Normal	Positive	Moderate	Normal	Negative	Negative	Normal	Negative	Moderate
RMH5972	8	NA	Glioblastoma multiforme	IV	Oligodendroglial	Female	44.1	632	1	Negative	unmeth_MGMT	NA	Positive	Strong	NA	Negative	Moderate	NA	Negative	Moderate
RMH5973	9	NA	Glioblastoma multiforme	IV	Fibrillary	Female	60.28	387	1	Negative	unmeth_MGMT	Normal	Negative	Negative	Normal	Negative	Moderate	Normal	Negative	Strong
RMH5720	10	NA	Glioblastoma multiforme	IV	Oligodendroglial	Male	51.42	4	1	Negative	unmeth_MGMT	NA	Negative	Moderate	Normal	Negative	Negative	NA	Negative	Weak
RMH6620	11	NA	Glioblastoma multiforme	IV	Fibrillary	Male	68.16	122	1	Negative	unmeth_MGMT	Normal	Positive	Negative	Normal	Negative	Negative	Normal	Negative	Strong
RMH6621	12	NA	Anaplastic oligodendroglioma	III	NA	Female	45.16	1447	1	IDH1	meth_MGMT	Amplification	Positive	Negative	Amplification	Positive	Negative	Amplification	NA	Strong
RMH5974	13	NA	Glioblastoma multiforme	IV	Fibrillary	Male	63.12	416	1	Negative	unmeth_MGMT	NA	Positive	Negative	NA	Negative	Moderate	NA	Negative	Strong
RMH6701	14	NA	Glioblastoma multiforme	IV	Fibrillary	Female	71.81	264	0	Negative	unmeth_MGMT	NA	Negative	Moderate	NA	Negative	Moderate	NA	Negative	Strong
RMH5721	15	NA	Glioblastoma multiforme	IV	Fibrillary	Female	55.15	672	0	Negative	unmeth_MGMT	Normal	Negative	Negative	Normal	Negative	NA	NA	Negative	Strong
RMH5975	16	NA	Glioblastoma multiforme	IV	Gemistocytic	Male	72.65	122	1	Negative	unmeth_MGMT	Normal	NA	Moderate	Normal	Negative	Negative	Normal	Negative	Strong
RMH6937	17	NA	Glioblastoma multiforme	IV	Giant cell	male	52.63	176	1	Negative	unmeth_MGMT	Normal	Positive	Moderate	Normal	NA	Negative	Normal	Negative	Moderate
RMH5976	18	NA	Glioblastoma multiforme	IV	Gemistocytic	Female	58.78	757	1	Negative	unmeth_MGMT	Normal	Negative	Strong	Normal	Negative	Negative	Normal	Negative	Strong
RMH5723	19	NA	Glioblastoma multiforme	IV	Small cell	Male	66.46	533	1	Negative	unmeth_MGMT	Normal	Negative	Moderate	Normal	Negative	Strong	NA	Negative	Strong
RMH5977	20	NA	Glioblastoma multiforme	IV	Fibrillary	Male	58.34	173	1	Negative	meth_MGMT	Normal	Positive	Moderate	Normal	Negative	Moderate	Normal	Negative	Moderate
RMH6622	21	NA	Glioblastoma multiforme	IV	Giant cell	Female	56.76	114	1	Negative	unmeth_MGMT	Normal	Positive	Negative	Normal	Negative	Negative	Normal	Negative	Strong
RMH6623	22	NA	Glioblastoma multiforme	IV	Oligodendroglial	male	51.92	690	1	Negative	unmeth_MGMT	Normal	Positive	Moderate	Normal	Negative	Negative	NA	Negative	Moderate
RMH6938	23	NA	Anaplastic oligodendroglioma	III	NA	Male	48.55	290	0	IDH1	unmeth_MGMT	Normal	Negative	Moderate	Normal	Negative	Negative	Normal	Negative	Moderate
RMH6702	24	NA	Glioblastoma multiforme	IV	Fibrillary	Female	31.94	6	0	IDH1	unmeth_MGMT	Normal	Positive	Negative	NA	Negative	Negative	Normal	Negative	Strong
RMH5724	25	25_Diagnosis	Glioblastoma multiforme	IV	Fibrillary	Female	53.34	565	1	Negative	unmeth_MGMT	Amplification	Positive	Negative	Amplification	Negative	Moderate	Amplification	Negative	Strong
RMH6386	26	NA	Glioblastoma multiforme	IV	Sarcomatous	Male	59.64	1045	1	Negative	unmeth_MGMT	NA	Positive	Negative	Normal	Negative	Negative	NA	Negative	Moderate
RMH6939	27	NA	Anaplastic oligodendroglioma	III	NA	Female	42.47	284	0	IDH1	NA	Normal	Positive	Moderate	Normal	Positive	NA	Normal	Negative	Strong
RMH6940	28	NA	Glioblastoma multiforme	IV	Oligodendroglial	Male	34.9	164	1	Negative	unmeth_MGMT	Amplification	Positive	Moderate	NA	NA	NA	NA	Negative	Moderate
RMH6387	29	NA	Glioblastoma multiforme	IV	Fibrillary	Female	57.56	10	1	Negative	unmeth_MGMT	NA	Negative	Negative	Normal	Negative	NA	Normal	Negative	Strong
RMH5978	30	NA	Glioblastoma multiforme	IV	Oligodendroglial	Male	46.6	493	0	Negative	unmeth_MGMT	Normal	Negative	Negative	NA	Positive	Strong	NA	NA	Moderate
RMH5979	31	NA	Glioblastoma multiforme	IV	Fibrillary	Male	57.32	208	1	Negative	unmeth_MGMT	Normal	Positive	Strong	Normal	NA	NA	Normal	Negative	Moderate
RMH6941	32	NA	Anaplastic oligodendroglioma	III	NA	Female	36.47	233	0	IDH1	unmeth_MGMT	NA	Positive	NA	NA	NA	NA	NA	Negative	Strong
RMH6942	33	NA	Anaplastic oligodendroglioma	III	NA	Male	45.49	314	0	IDH1	meth_MGMT	NA	Positive	NA	NA	NA	NA	NA	Negative	Strong
RMH5980	34	34_Diagnosis	Glioblastoma multiforme	IV	Fibrillary	Male	47.09	288	0	Negative	unmeth_MGMT	NA	Positive	Strong	NA	Negative	Strong	Normal	Negative	Strong
RMH6943	35	NA	Glioblastoma multiforme	IV	Fibrillary	Female	47.52	301	0	Negative	unmeth_MGMT	Normal	Negative	Strong	Normal	Negative	Negative	Normal	NA	Strong
RMH6624	36	NA	Glioblastoma multiforme	IV	Sarcomatous	Female	74.27	60	1	Negative	unmeth_MGMT	Normal	Positive	Negative	NA	Negative	Negative	NA	Negative	Moderate
RMH6625	37	NA	Anaplastic oligodendroglioma	III	NA	Male	25.84	1039	1	IDH1	unmeth_MGMT	Normal	Positive	Negative	NA	Negative	Negative	NA	NA	Weak
RMH6626	38	NA	Glioblastoma multiforme	IV	Fibrillary	Male	47.25	558	1	Negative	unmeth_MGMT	Normal	Negative	Moderate	Normal	Negative	Negative	Normal	Negative	Strong
RMH5981	39	NA	Anaplastic astrocytoma	III	NA	Female	75.25	50	1	Negative	unmeth_MGMT	Amplification	Positive	Moderate	Amplification	Negative	Negative	Amplification	Negative	Weak
RMH6944	40	NA	Glioblastoma multiforme	IV	Small cell	Male	70.04	NA	NA	Negative	unmeth_MGMT	NA	Positive	Moderate	Normal	NA	Negative	Normal	Negative	Moderate
RMH6627	41	NA	Glioblastoma multiforme	IV	Oligodendroglial	Female	68.81	1077	0	Negative	meth_MGMT	Normal	Negative	Moderate	Normal	Negative	Moderate	NA	Negative	Strong
RMH6388	42	NA	Glioblastoma multiforme	IV	Fibrillary	Male	55.91	20	1	Negative	unmeth_MGMT	Amplification	Positive	Moderate	Amplification	Negative	Moderate	Amplification	Negative	Moderate
RMH6389	43	NA	Glioblastoma multiforme	IV	Fibrillary	Female	43.7	19	0	Negative	unmeth_MGMT	NA	Positive	Negative	NA	Negative	Negative	NA	Negative	Strong
RMH6628	44	NA	Anaplastic oligodendroglioma	III	NA	Female	46.29	36	1	Negative	meth_MGMT	Amplification	Positive	Negative	NA	Negative	Moderate	NA	Negative	Moderate
RMH5982	45	NA	Glioblastoma multiforme	IV	Oligodendroglial	Male	75.5	364	1	Negative	unmeth_MGMT	Normal	Positive	Moderate	Normal	Negative	Negative	Normal	Negative	Weak
RMH6390	46	NA	Anaplastic oligodendroglioma	III	NA	Male	36.2	1295	0	IDH1	meth_MGMT	Normal	Negative	Negative	Normal	Negative	Negative	Normal	Negative	Strong
RMH6341	47	47_Diagnosis	Anaplastic oligodendroglioma	III	NA	Female	45.96	1666	0	IDH1	unmeth_MGMT	Normal	Positive	Moderate	Normal	Positive	Negative	Normal	Negative	Strong
RMH6629	48	NA	Glioblastoma multiforme	IV	Oligodendroglial	Female	51.99	275	1	Negative	meth_MGMT	Normal	Positive	Negative	Normal	Negative	Negative	Normal	Negative	Moderate
RMH5983	49	NA	Glioblastoma multiforme	IV	Fibrillary	Male	48.79	403	1	Negative	unmeth_MGMT	Normal	Negative	Moderate	Normal	Negative	Negative	Normal	Negative	Weak
RMH6342	50	NA	Glioblastoma multiforme	IV	Small cell	Male	65.55	203	1	Negative	unmeth_MGMT	NA	Negative	Moderate	Normal	Positive	NA	NA	Negative	NA
RMH6391	51	NA	Glioblastoma multiforme	IV	Fibrillary	Female	52.14	495	1	Negative	unmeth_MGMT	Normal	Negative	Strong	Normal	Negative	Negative	Normal	Negative	Strong
RMH5984	52	NA	Glioblastoma multiforme	IV	Small cell	Female	33.72	494	1	IDH1	meth_MGMT	Amplification	Positive	Moderate	Normal	Positive	Negative	NA	Negative	Strong
RMH6343	53	NA	Glioblastoma multiforme	IV	Fibrillary	Female	59.88	307	1	Negative	NA	Normal	Negative	Strong	Normal	Negative	Negative	Normal	Negative	Strong
RMH6344	54	NA	Glioblastoma multiforme	IV	Fibrillary	Female	69.16	81	1	Negative	NA	NA	Positive	Negative	Normal	Negative	NA	Normal	Negative	Strong
RMH5725	55	NA	Glioblastoma multiforme	IV	Fibrillary	Female	54.47	246	1	Negative	meth_MGMT	Normal	Negative	Negative	Amplification	Negative	Strong	Normal	Negative	Moderate
RMH6632	56	NA	Glioblastoma multiforme	IV	Fibrillary	Female	71.06	118	1	Negative	meth_MGMT	Normal	Positive	Moderate	Normal	Negative	Negative	Normal	Negative	Moderate
RMH6703	57	NA	Anaplastic astrocytoma	III	NA	Female	56.31	140	1	IDH1	meth_MGMT	NA	Negative	NA	Normal	NA	NA	Normal	NA	Moderate
RMH5726	58	NA	Glioblastoma multiforme	IV	Fibrillary	Male	61.49	312	1	Negative	unmeth_MGMT	Normal	Positive	Moderate	Amplification	Negative	Negative	Normal	Negative	Strong
RMH6633	59	NA	Glioblastoma multiforme	IV	Giant cell	Female	72.68	160	1	Negative	meth_MGMT	NA	NA	NA	Normal	NA	NA	NA	NA	Moderate
RMH5985	60	60_Diagnosis	Glioblastoma multiforme	IV	Fibrillary	Female	68.86	45	1	Negative	unmeth_MGMT	Normal	Positive	Moderate	Normal	Negative	NA	Normal	Negative	Strong
RMH6345	61	NA	Anaplastic oligodendroglioma	III	NA	Female	42.09	429	1	IDH1	unmeth_MGMT	Normal	NA	NA	Normal	Negative	Negative	NA	Negative	Moderate
RMH6634	62	NA	Anaplastic astrocytoma	III	NA	Male	42.02	2016	0	IDH1	unmeth_MGMT	Amplification	Positive	Negative	Amplification	Negative	Negative	NA	Negative	Weak
RMH6862	63	NA	Glioblastoma multiforme	IV	Sarcomatous	Male	67.45	71	1	Negative	meth_MGMT	Amplification	Positive	Strong	Amplification	Positive	Negative	Amplification	Negative	Moderate
RMH6635	64	NA	Glioblastoma multiforme	IV	Fibrillary	Female	47.1	603	0	IDH1	unmeth_MGMT	Normal	Positive	Moderate	Normal	Negative	Negative	Normal	Negative	Moderate
RMH6636	65	NA	Glioblastoma multiforme	IV	Fibrillary	Female	65.22	146	1	Negative	unmeth_MGMT	Normal	Negative	Negative	Normal	Negative	Negative	Normal	Negative	Moderate
RMH6392	66	NA	Glioblastoma multiforme	IV	Fibrillary	Male	49.3	399	1	Negative	unmeth_MGMT	NA	Negative	Moderate	NA	Negative	Negative	Normal	Negative	Strong
RMH5986	67	67_Diagnosis	Anaplastic oligodendroglioma	III	NA	Female	42.95	1572	1	Negative	unmeth_MGMT	Normal	Positive	Moderate	Normal	Negative	Moderate	Normal	Negative	NA
RMH6864	68	NA	Glioblastoma multiforme	IV	Oligodendroglial	male	60.18	NA	NA	Negative	unmeth_MGMT	NA	Negative	Strong	Normal	Positive	Negative	Normal	Negative	Moderate
RMH6346	69	NA	Anaplastic oligodendroglioma	III	NA	Male	49.79	379	1	IDH1	unmeth_MGMT	Normal	Negative	Moderate	Normal	Positive	Negative	Normal	Negative	Strong
RMH6393	70	NA	Glioblastoma multiforme	IV	Fibrillary	Female	56.89	644	1	Negative	meth_MGMT	NA	NA	NA	NA	Negative	NA	Normal	NA	Strong
RMH6945	71	NA	Glioblastoma multiforme	IV	Fibrillary	Male	78.59	280	1	Negative	unmeth_MGMT	Normal	Negative	Moderate	Normal	Negative	Negative	Normal	Negative	Moderate
RMH6347	72	NA	Anaplastic oligodendroglioma	III	NA	Female	42.97	253	1	IDH1	meth_MGMT	Normal	Positive	Strong	Normal	Negative	Negative	Normal	Negative	Strong
RMH6946	73	NA	Glioblastoma multiforme	IV	Fibrillary	Male	51.86	4	0	Negative	unmeth_MGMT	NA	Negative	Negative	NA	NA	NA	NA	Negative	Moderate
RMH6348	74	NA	Glioblastoma multiforme	IV	Fibrillary	Male	60.52	128	1	Negative	unmeth_MGMT	NA	Negative	NA	NA	Negative	NA	NA	Negative	Weak
RMH6947	75	NA	Glioblastoma multiforme	IV	Giant cell	Male	66.06	287	0	Negative	unmeth_MGMT	NA	Positive	Moderate	NA	Negative	Negative	NA	Negative	NA
RMH6865	76	NA	Glioblastoma multiforme	IV	Fibrillary	Female	49.13	310	1	Negative	NA	Normal	Negative	Strong	Normal	Negative	Moderate	Normal	Negative	Strong
RMH6394	77	NA	Anaplastic oligodendroglioma	III	NA	Female	54.52	1260	0	IDH1	meth_MGMT	Normal	Positive	Negative	NA	Negative	Negative	Normal	Negative	Moderate
RMH6637	78	NA	Glioblastoma multiforme	IV	Fibrillary	Male	70.45	307	1	Negative	unmeth_MGMT	Normal	Negative	Negative	Normal	Negative	NA	NA	Negative	Strong
RMH6349	79	NA	Glioblastoma multiforme	IV	Sarcomatous	Male	45.27	172	1	Negative	unmeth_MGMT	NA	Positive	Negative	NA	Negative	Negative	NA	Negative	Moderate
RMH6395	80	NA	Glioblastoma multiforme	IV	Fibrillary	Female	51.46	276	1	Negative	meth_MGMT	Normal	Negative	Negative	NA	Negative	Negative	NA	Negative	Strong
RMH6638	81	NA	Glioblastoma multiforme	IV	Fibrillary	Male	58.34	650	1	Negative	meth_MGMT	NA	Negative	Negative	NA	Negative	Negative	NA	Negative	Strong
RMH6639	82	NA	Glioblastoma multiforme	IV	Fibrillary	Male	79.12	101	1	Negative	unmeth_MGMT	Normal	Positive	Moderate	Normal	Negative	Negative	Normal	Negative	Moderate
RMH5987	83	NA	Anaplastic oligodendroglioma	III	NA	Male	35.88	985	0	Negative	meth_MGMT	Normal	Positive	Negative	NA	Positive	Moderate	Normal	NA	Strong
RMH6640	84	NA	Glioblastoma multiforme	IV	Fibrillary	Female	62.13	949	0	Negative	unmeth_MGMT	Normal	Negative	Moderate	Normal	Negative	Negative	Normal	Negative	Strong
RMH6396	85	NA	Glioblastoma multiforme	IV	Oligodendroglial	Female	66.63	162	1	IDH1	meth_MGMT	Normal	Positive	NA	NA	Negative	Negative	Normal	Negative	Moderate
RMH6350	86	NA	Glioblastoma multiforme	IV	Fibrillary	Male	50.52	5	0	Negative	unmeth_MGMT	Normal	Negative	Moderate	NA	Negative	Negative	NA	Negative	Strong
RMH6948	87	NA	Anaplastic oligodendroglioma	III	NA	Female	30.57	26	0	IDH1	unmeth_MGMT	Normal	Positive	Moderate	Normal	Positive	Strong	Normal	Negative	Weak
RMH6949	88	NA	Glioblastoma multiforme	IV	Fibrillary	Male	63.15	133	1	Negative	meth_MGMT	NA	Positive	Strong	Normal	Positive	Negative	NA	Negative	Moderate
RMH6351	89	NA	Glioblastoma multiforme	IV	Gemistocytic	Male	59.19	34	0	Negative	unmeth_MGMT	NA	Negative	Moderate	Normal	Negative	Negative	NA	Negative	Strong
RMH6397	90	NA	Glioblastoma multiforme	IV	Fibrillary	Male	54.38	227	1	Negative	meth_MGMT	Normal	Negative	Negative	Normal	Negative	Negative	NA	Negative	Strong
RMH6641	91	NA	Anaplastic oligodendroglioma	III	NA	Male	53.92	28	0	Negative	unmeth_MGMT	Amplification	Positive	Negative	NA	Negative	Negative	NA	Negative	Moderate
RMH5988	92	NA	Anaplastic astrocytoma	III	NA	Male	51.63	919	0	Negative	unmeth_MGMT	Normal	Positive	Negative	Normal	Negative	Negative	Normal	Negative	Weak
RMH6642	93	NA	Glioblastoma multiforme	IV	Fibrillary	Female	79.08	9	1	Negative	meth_MGMT	Normal	Negative	Strong	NA	Negative	Negative	NA	Negative	Strong
RMH6352	94	NA	Glioblastoma multiforme	IV	Gemistocytic	Male	49.46	27	0	Negative	unmeth_MGMT	NA	NA	Moderate	Normal	Negative	Negative	Normal	Negative	Moderate
RMH6950	95	NA	Glioblastoma multiforme	IV	Fibrillary	Male	64.21	267	0	Negative	unmeth_MGMT	Normal	Positive	Strong	Normal	Negative	Negative	Normal	Negative	Moderate
RMH6866	96	NA	Glioblastoma multiforme	IV	Small cell	Female	31.38	637	0	Negative	meth_MGMT	Normal	NA	NA	NA	NA	NA	NA	Negative	NA
RMH5989	97	NA	Glioblastoma multiforme	IV	Fibrillary	Male	69.18	205	1	Negative	unmeth_MGMT	Amplification	Positive	Moderate	Amplification	Negative	Negative	Amplification	Negative	Moderate
RMH6867	98	NA	Anaplastic oligodendroglioma	III	NA	Female	30.42	636	0	IDH1	unmeth_MGMT	Normal	Positive	Negative	Normal	NA	Negative	Normal	Negative	Weak
RMH6868	99	NA	Glioblastoma multiforme	IV	Fibrillary	Female	68.03	79	1	Negative	NA	NA	NA	NA	NA	NA	NA	NA	Negative	NA
RMH6644	100	NA	Glioblastoma multiforme	IV	Oligodendroglial	Male	44.01	29	1	IDH1	meth_MGMT	Normal	Positive	Moderate	NA	Negative	Negative	NA	Negative	Moderate
RMH6353	101	NA	Anaplastic oligodendroglioma	III	NA	Male	45.29	754	1	NA	unmeth_MGMT	Normal	Positive	Negative	Normal	Negative	Negative	Normal	Negative	Moderate
RMH6354	102	NA	Glioblastoma multiforme	IV	Oligodendroglial	Female	60.11	533	1	Negative	unmeth_MGMT	Normal	Negative	Negative	Normal	Negative	Negative	Normal	Negative	Strong
RMH6399	103	103_Diagnosis	Anaplastic oligodendroglioma	III	NA	Female	32.42	746	1	IDH1	meth_MGMT	NA	Positive	Negative	NA	Negative	Negative	NA	Negative	Strong
RMH6645	104	NA	Glioblastoma multiforme	IV	Fibrillary	Female	52.15	2029	1	Negative	meth_MGMT	Amplification	Positive	Negative	Normal	Negative	Strong	Normal	Negative	Strong
RMH5991	105	NA	Glioblastoma multiforme	IV	Fibrillary	Male	69.11	191	1	Negative	meth_MGMT	Amplification	Positive	Moderate	NA	Negative	Strong	NA	Negative	Strong
RMH6646	106	NA	Glioblastoma multiforme	IV	Oligodendroglial	Male	47.25	544	1	Negative	meth_MGMT	Normal	Negative	Moderate	Normal	Negative	Moderate	Normal	Negative	Strong
RMH6869	107	NA	Glioblastoma multiforme	IV	Small cell	Male	70.68	21	1	Negative	unmeth_MGMT	NA	Positive	NA	NA	Positive	Negative	NA	Negative	Weak
RMH5992	108	NA	Anaplastic astrocytoma	III	NA	Female	37.74	938	0	IDH1	meth_MGMT	Normal	Negative	Negative	Normal	Negative	NA	Normal	Negative	Moderate
RMH5993	109	NA	Glioblastoma multiforme	IV	Oligodendroglial	Female	52.85	NA	NA	Negative	meth_MGMT	Normal	Positive	Negative	NA	Negative	Negative	Normal	Negative	Weak
RMH5994	110	NA	Glioblastoma multiforme	IV	Fibrillary	Female	66.15	78	1	Negative	unmeth_MGMT	Normal	Negative	Negative	Normal	Negative	Negative	NA	Positive	Moderate
RMH6400	111	NA	Glioblastoma multiforme	IV	Oligodendroglial	Male	49.87	392	1	Negative	meth_MGMT	Amplification	Positive	Negative	Amplification	Negative	Negative	Amplification	Negative	Moderate
RMH5995	112	NA	Glioblastoma multiforme	IV	Fibrillary	Male	77.73	48	1	Negative	NA	NA	Negative	Moderate	Normal	Positive	Negative	Normal	Negative	Strong
RMH6951	113	NA	Glioblastoma multiforme	IV	Fibrillary	Female	58.62	221	0	Negative	unmeth_MGMT	Normal	Positive	Moderate	Normal	Negative	Negative	Amplification	Negative	Moderate
RMH6355	114	NA	Glioblastoma multiforme	IV	Oligodendroglial	Female	51.35	60	0	Negative	meth_MGMT	NA	Negative	Moderate	Normal	Negative	Moderate	Normal	Negative	Strong
RMH5996	115	115_Diagnosis	Glioblastoma multiforme	IV	Gemistocytic	Male	63.13	370	1	Negative	unmeth_MGMT	Normal	Negative	Moderate	Normal	Negative	Moderate	Normal	Negative	Strong
RMH6647	116	NA	Glioblastoma multiforme	IV	Oligodendroglial	Female	60.13	426	1	Negative	meth_MGMT	Normal	Negative	Negative	Normal	Negative	Negative	Normal	Negative	Moderate
RMH6952	117	NA	Anaplastic oligodendroglioma	III	NA	Male	33.99	190	0	IDH1	meth_MGMT	Normal	Negative	Moderate	Normal	Negative	Moderate	Normal	Negative	Strong
RMH6648	118	NA	Glioblastoma multiforme	IV	Fibrillary	Male	62.67	731	1	Negative	meth_MGMT	Normal	Positive	Moderate	Normal	Negative	Moderate	NA	Negative	Strong
RMH6356	119	NA	Anaplastic oligodendroglioma	III	NA	Male	39.01	1637	0	IDH1	meth_MGMT	Normal	Positive	Negative	Normal	Positive	Negative	Normal	Negative	Moderate
RMH6953	120	NA	Glioblastoma multiforme	IV	Fibrillary	Female	63.09	96	1	Negative	meth_MGMT	Normal	Negative	Moderate	Normal	Negative	Negative	Normal	NA	Strong
RMH6870	121	NA	Glioblastoma multiforme	IV	Giant cell	Female	66.63	30	1	Negative	meth_MGMT	Normal	NA	NA	NA	NA	NA	NA	Negative	Moderate
RMH6401	122	NA	Glioblastoma multiforme	IV	Fibrillary	Female	67.4	79	1	Negative	unmeth_MGMT	NA	Negative	Strong	NA	Negative	Negative	Normal	Negative	Strong
RMH5997	123	NA	Glioblastoma multiforme	IV	Fibrillary	Male	62.65	148	1	Negative	unmeth_MGMT	NA	Positive	Strong	Amplification	Negative	Moderate	NA	Negative	Moderate
RMH5998	124	124_Diagnosis	Anaplastic oligodendroglioma	III	NA	Male	26.68	417	0	IDH1	NA	Amplification	Positive	Moderate	Amplification	Negative	NA	NA	Negative	Strong
RMH6649	125	NA	Glioblastoma multiforme	IV	Oligodendroglial	Male	70.82	93	1	Negative	unmeth_MGMT	Normal	Positive	Negative	NA	Negative	Negative	Normal	Negative	Strong
RMH6650	126	NA	Glioblastoma multiforme	IV	Fibrillary	Male	46.8	13	1	Negative	meth_MGMT	Normal	Positive	Negative	Normal	Negative	Negative	NA	Negative	Moderate
RMH6651	127	NA	Glioblastoma multiforme	IV	Small cell	Male	68.75	264	1	Negative	meth_MGMT	Normal	Negative	Moderate	Normal	Negative	Negative	NA	Negative	Moderate
RMH6653	128	NA	Glioblastoma multiforme	IV	Fibrillary	Female	50.3	396	1	Negative	unmeth_MGMT	Normal	Positive	Negative	Normal	Negative	Negative	NA	Negative	Moderate
RMH6871	129	NA	Anaplastic oligodendroglioma	III	NA	Female	50.11	499	1	IDH1	meth_MGMT	Normal	Negative	NA	NA	Negative	NA	NA	Negative	Weak
RMH6654	130	NA	Anaplastic astrocytoma	III	NA	Female	40.53	2	1	IDH1	unmeth_MGMT	Normal	Positive	Negative	NA	Negative	Negative	NA	Negative	Moderate
RMH6655	131	NA	Glioblastoma multiforme	IV	Sarcomatous	Male	66.32	30	1	Negative	meth_MGMT	Normal	Negative	Negative	Normal	Negative	Negative	Normal	Negative	Strong
RMH5999	132	NA	Glioblastoma multiforme	IV	Gemistocytic	Male	67.07	18	0	Negative	unmeth_MGMT	Normal	Positive	NA	Normal	Negative	Strong	NA	Negative	Moderate
RMH6656	133	NA	Glioblastoma multiforme	IV	Gemistocytic	Male	70.4	137	1	Negative	unmeth_MGMT	Normal	Negative	Strong	Normal	Negative	Negative	NA	Negative	Strong
RMH6954	134	NA	Glioblastoma multiforme	IV	Fibrillary	Female	64.27	355	0	Negative	unmeth_MGMT	Normal	Negative	Moderate	NA	Positive	Negative	Normal	NA	Strong
RMH6657	135	NA	Glioblastoma multiforme	IV	Oligodendroglial	Female	65.7	1931	0	Negative	unmeth_MGMT	NA	Negative	Moderate	NA	Negative	Strong	NA	Negative	Strong
RMH6000	136	NA	Glioblastoma multiforme	IV	Fibrillary	Male	69.78	106	1	Negative	unmeth_MGMT	NA	NA	Negative	NA	NA	Negative	Normal	NA	NA
RMH6658	137	NA	Glioblastoma multiforme	IV	Fibrillary	Male	80.83	221	1	Negative	unmeth_MGMT	NA	Positive	NA	Normal	Negative	Negative	NA	Negative	Strong
RMH6402	138	NA	Anaplastic oligodendroglioma	III	NA	Female	60.49	NA	NA	IDH1	unmeth_MGMT	Normal	Positive	NA	Normal	Positive	Negative	Normal	Negative	Strong
RMH6358	139	NA	Glioblastoma multiforme	IV	Gemistocytic	Male	45.83	501	0	Negative	NA	NA	Negative	Negative	NA	Negative	Moderate	NA	Negative	Strong
RMH6403	140	NA	Glioblastoma multiforme	IV	Fibrillary	Female	43.07	17	1	Negative	unmeth_MGMT	Normal	Negative	NA	Amplification	Negative	Negative	Normal	Negative	Moderate
RMH6872	141	NA	Anaplastic oligodendroglioma	III	NA	Male	50.17	509	1	Negative	unmeth_MGMT	Amplification	Negative	Negative	Amplification	Positive	Negative	Amplification	Negative	Negative
RMH6659	142	NA	Glioblastoma multiforme	IV	Sarcomatous	Male	69.45	342	1	Negative	unmeth_MGMT	Normal	Positive	Strong	Normal	Negative	Negative	Normal	Negative	Negative
RMH6706	143	NA	Glioblastoma multiforme	IV	Fibrillary	Female	82.42	49	1	Negative	NA	NA	NA	Negative	NA	Negative	Negative	NA	Negative	Strong
RMH6001	144	NA	Anaplastic astrocytoma	III	NA	Male	51.6	298	1	Negative	unmeth_MGMT	NA	NA	NA	NA	NA	Negative	NA	NA	Moderate
RMH6955	145	NA	Glioblastoma multiforme	IV	Fibrillary	Male	48.48	198	0	Negative	meth_MGMT	NA	Negative	Moderate	NA	NA	NA	NA	Negative	Moderate
RMH6873	146	NA	Glioblastoma multiforme	IV	Oligodendroglial	Female	65.5	102	0	Negative	meth_MGMT	Amplification	Positive	NA	Normal	Positive	Negative	Normal	Negative	Strong
RMH6661	147	NA	Glioblastoma multiforme	IV	Oligodendroglial	Female	55.51	244	1	Negative	meth_MGMT	Normal	Negative	Strong	NA	Negative	Moderate	Normal	Negative	Strong
RMH6662	148	NA	Glioblastoma multiforme	IV	Gemistocytic	Male	56.99	728	1	Negative	unmeth_MGMT	Normal	Negative	Strong	Normal	Negative	Strong	Normal	Negative	Strong
RMH6956	149	NA	Anaplastic astrocytoma	III	NA	Male	49.75	211	1	Negative	NA	Normal	Negative	Negative	NA	Positive	NA	NA	NA	Moderate
RMH6405	150	NA	Glioblastoma multiforme	IV	Oligodendroglial	Male	41.78	1366	0	Negative	unmeth_MGMT	Normal	Negative	Strong	NA	Negative	Negative	Normal	Negative	Strong
RMH6359	151	NA	Glioblastoma multiforme	IV	Fibrillary	Male	65.95	108	1	Negative	unmeth_MGMT	NA	Positive	Negative	NA	NA	NA	NA	Negative	Moderate
RMH6664	152	NA	Glioblastoma multiforme	IV	Giant cell	Male	45.76	435	1	IDH1	meth_MGMT	NA	Positive	Moderate	Amplification	Positive	Negative	NA	Negative	Moderate
RMH6957	153	NA	Anaplastic oligodendroglioma	III	NA	Male	59.55	157	0	Negative	NA	Normal	Positive	Negative	Normal	Positive	Strong	Normal	Negative	Strong
RMH6665	154	NA	Glioblastoma multiforme	IV	Oligodendroglial	Male	48.24	2055	0	Negative	meth_MGMT	Normal	Positive	Moderate	Normal	Negative	Negative	Normal	Negative	Moderate
RMH6406	155	NA	Anaplastic oligodendroglioma	III	NA	Male	36.04	137	1	IDH1	unmeth_MGMT	NA	Positive	Negative	NA	Negative	Negative	NA	Negative	Moderate
RMH6360	156	NA	Glioblastoma multiforme	IV	Fibrillary	Male	57.4	75	1	Negative	unmeth_MGMT	NA	NA	NA	NA	Negative	NA	NA	Negative	Moderate
RMH6874	157	NA	Anaplastic oligodendroglioma	III	NA	Male	32.12	112	1	IDH1	meth_MGMT	Normal	Positive	NA	Normal	NA	Negative	Normal	Negative	Moderate
RMH6002	158	158_Diagnosis	Glioblastoma multiforme	IV	Oligodendroglial	Male	71.32	129	1	Negative	meth_MGMT	NA	Negative	Moderate	NA	Negative	Moderate	NA	Negative	Weak
RMH6361	159	NA	Glioblastoma multiforme	IV	Fibrillary	Female	56.86	13	0	Negative	unmeth_MGMT	NA	NA	NA	Normal	Negative	Strong	NA	Negative	Moderate
RMH6362	160	NA	Anaplastic astrocytoma	III	NA	Male	51.91	40	0	Negative	unmeth_MGMT	NA	Negative	Negative	NA	Negative	NA	Normal	Negative	Weak
RMH6875	161	NA	Anaplastic oligodendroglioma	III	NA	Female	39.02	544	0	IDH1	unmeth_MGMT	Normal	Positive	Moderate	Normal	Positive	Negative	Normal	Negative	Weak
RMH6407	162	NA	Glioblastoma multiforme	IV	Fibrillary	Male	46.44	81	1	Negative	meth_MGMT	NA	NA	NA	NA	Negative	NA	NA	NA	Moderate
RMH6003	163	163_Diagnosis	Glioblastoma multiforme	IV	Sarcomatous	Female	67.56	986	1	Negative	NA	Normal	Positive	Negative	Normal	Negative	Moderate	Normal	Negative	Moderate
RMH6667	164	NA	Glioblastoma multiforme	IV	Fibrillary	NA	55.98	NA	NA	Negative	unmeth_MGMT	Normal	Positive	Moderate	Normal	NA	Negative	Amplification	Negative	Strong
RMH6668	165	NA	Glioblastoma multiforme	IV	Gemistocytic	Male	55.96	158	1	Negative	unmeth_MGMT	Amplification	Positive	Negative	Amplification	Positive	Negative	Amplification	Positive	Weak
RMH6408	166	NA	Anaplastic oligodendroglioma	III	NA	Male	57.78	864	0	Negative	unmeth_MGMT	NA	Positive	Negative	NA	Negative	Negative	NA	Negative	Moderate
RMH6876	167	NA	Anaplastic oligodendroglioma	III	NA	Male	71.91	160	1	Negative	unmeth_MGMT	NA	Positive	Negative	NA	NA	NA	NA	Negative	NA
RMH6877	168	NA	Glioblastoma multiforme	IV	Oligodendroglial	Male	65.18	56	1	Negative	unmeth_MGMT	Normal	Negative	Negative	Normal	Positive	Moderate	Normal	Negative	Strong
RMH6363	169	NA	Glioblastoma multiforme	IV	Small cell	Male	57.95	301	1	Negative	NA	NA	Positive	Negative	NA	Negative	Negative	NA	Negative	Strong
RMH6669	170	NA	Glioblastoma multiforme	IV	Fibrillary	Female	53	151	1	Negative	unmeth_MGMT	Normal	Positive	Negative	Amplification	Negative	Negative	Normal	Negative	Strong
RMH6409	171	NA	Glioblastoma multiforme	IV	Gemistocytic	Male	41.91	5	0	Negative	unmeth_MGMT	Normal	Negative	Negative	Normal	Negative	Negative	NA	Negative	Strong
RMH6958	172	NA	Glioblastoma multiforme	IV	Fibrillary	Male	59.89	178	0	Negative	unmeth_MGMT	Normal	NA	NA	Normal	Negative	Negative	Normal	NA	Strong
RMH6364	173	NA	Glioblastoma multiforme	IV	Fibrillary	Female	62.15	141	1	Negative	unmeth_MGMT	Normal	Negative	Moderate	Normal	Negative	Negative	Normal	Negative	Strong
RMH6365	174	NA	Glioblastoma multiforme	IV	Gemistocytic	Male	48.44	1554	0	Negative	meth_MGMT	Normal	Negative	Strong	Normal	Negative	Negative	Normal	Negative	Moderate
RMH6004	175	NA	Glioblastoma multiforme	IV	Giant cell	Female	79.96	56	1	Negative	meth_MGMT	Normal	Positive	Negative	Normal	Negative	Negative	Normal	Negative	Moderate
RMH6670	176	NA	Glioblastoma multiforme	IV	Oligodendroglial	Female	66	314	1	Negative	unmeth_MGMT	Normal	Negative	Strong	Normal	Negative	Strong	NA	Negative	Moderate
RMH6671	177	NA	Glioblastoma multiforme	IV	Gemistocytic	Female	70.92	126	1	Negative	NA	NA	Negative	Negative	Normal	Negative	Negative	Normal	Negative	Strong
RMH6878	178	NA	Glioblastoma multiforme	IV	Fibrillary	Female	64.72	173	1	Negative	unmeth_MGMT	Normal	Negative	Moderate	NA	NA	NA	NA	Negative	Weak
RMH6879	179	NA	Glioblastoma multiforme	IV	Oligodendroglial	Male	64.52	192	1	NA	meth_MGMT	NA	NA	NA	NA	NA	NA	Normal	NA	Strong
RMH6410	180	NA	Glioblastoma multiforme	IV	Fibrillary	Male	76.56	95	1	Negative	NA	NA	NA	Negative	Normal	Negative	NA	NA	Negative	Strong
RMH6005	181	181_Diagnosis	Glioblastoma multiforme	IV	Sarcomatous	Female	63.91	28	1	Negative	unmeth_MGMT	Normal	Positive	Negative	Normal	Negative	Negative	Normal	Negative	Moderate
RMH6672	182	NA	Glioblastoma multiforme	IV	Oligodendroglial	Male	32.71	59	1	Negative	unmeth_MGMT	NA	NA	NA	NA	NA	NA	NA	NA	Moderate
RMH6959	183	NA	Glioblastoma multiforme	IV	Giant cell	Female	76.41	110	1	Negative	meth_MGMT	Normal	Positive	Moderate	Normal	Positive	Negative	Normal	Negative	Moderate
RMH6960	184	NA	Glioblastoma multiforme	IV	Fibrillary	Male	59.52	124	0	Negative	meth_MGMT	Normal	Negative	Moderate	Normal	Negative	Negative	Normal	Negative	Strong
RMH6673	185	NA	Glioblastoma multiforme	IV	Fibrillary	Male	57.34	449	1	NA	NA	Normal	Positive	Moderate	Amplification	Negative	Negative	NA	Negative	Moderate
RMH6674	186	NA	Glioblastoma multiforme	IV	Fibrillary	Male	78.13	65	1	Negative	unmeth_MGMT	Amplification	Positive	Negative	Amplification	Positive	Negative	Amplification	Negative	Strong
RMH6961	187	NA	Glioblastoma multiforme	IV	Small cell	Male	61.67	230	1	Negative	unmeth_MGMT	Normal	NA	Moderate	Normal	Negative	Negative	Normal	NA	Moderate
RMH6675	188	NA	Glioblastoma multiforme	IV	Fibrillary	Male	38.81	154	1	Negative	unmeth_MGMT	Normal	NA	Moderate	Amplification	Negative	Negative	NA	Negative	Weak
RMH6411	189	NA	Glioblastoma multiforme	IV	Sarcomatous	Male	58.57	176	1	Negative	meth_MGMT	NA	Negative	Strong	Normal	Negative	Negative	NA	Negative	Moderate
RMH6676	190	NA	Anaplastic oligodendroglioma	III	NA	Female	37.78	1842	0	IDH1	meth_MGMT	Normal	Positive	Negative	NA	Positive	Moderate	NA	Negative	Moderate
RMH6006	191	NA	Glioblastoma multiforme	IV	Oligodendroglial	Female	38.15	71	1	Negative	meth_MGMT	Amplification	Positive	Strong	Amplification	Negative	NA	Normal	Negative	Moderate
RMH6007	192	NA	Glioblastoma multiforme	IV	Oligodendroglial	Male	65.67	227	1	Negative	meth_MGMT	Normal	Negative	Negative	Normal	Positive	Negative	Normal	Negative	Moderate
RMH6008	193	NA	Glioblastoma multiforme	IV	Fibrillary	Female	68.24	63	1	Negative	unmeth_MGMT	Normal	Negative	Negative	NA	Negative	NA	NA	Negative	Moderate
RMH6881	194	NA	Glioblastoma multiforme	IV	Oligodendroglial	Female	44.6	645	1	IDH1	meth_MGMT	Amplification	Positive	NA	Amplification	Positive	NA	Amplification	Negative	Moderate
RMH6413	195	NA	Glioblastoma multiforme	IV	Small cell	Male	60.72	550	1	Negative	meth_MGMT	Normal	Positive	Moderate	Normal	Negative	Negative	NA	Negative	Moderate
RMH6677	196	NA	Glioblastoma multiforme	IV	Fibrillary	Male	48.88	128	1	Negative	meth_MGMT	Amplification	Negative	Moderate	NA	Negative	Negative	Normal	Negative	Moderate
RMH6366	197	NA	Glioblastoma multiforme	IV	Fibrillary	Male	82.79	10	1	Negative	unmeth_MGMT	NA	Positive	Negative	Normal	Negative	Negative	Normal	Negative	Strong
RMH6367	198	NA	Glioblastoma multiforme	IV	Fibrillary	Male	69.32	NA	NA	Negative	unmeth_MGMT	Normal	Negative	Moderate	Normal	Negative	Negative	Normal	Negative	Strong
RMH6010	199	NA	Glioblastoma multiforme	IV	Gemistocytic	Female	62.88	395	1	Negative	NA	Amplification	Positive	Strong	Amplification	Positive	Moderate	Amplification	Negative	Strong
RMH6678	200	NA	Glioblastoma multiforme	IV	Oligodendroglial	Male	49.49	38	0	Negative	meth_MGMT	NA	NA	NA	NA	Negative	Negative	NA	Negative	Weak
RMH6368	201	NA	Glioblastoma multiforme	IV	Fibrillary	Female	70.73	12	1	Negative	unmeth_MGMT	Normal	Positive	Negative	Normal	Negative	Negative	Normal	Negative	Strong
RMH6011	202	NA	Glioblastoma multiforme	IV	Gemistocytic	Male	71.5	32	0	Negative	NA	Normal	Positive	Negative	NA	Negative	Negative	NA	Negative	Strong
RMH6012	203	NA	Glioblastoma multiforme	IV	Small cell	Female	37.67	92	1	Negative	unmeth_MGMT	Normal	Positive	Strong	Normal	Negative	Moderate	Normal	Negative	Moderate
RMH6369	204	NA	Glioblastoma multiforme	IV	Oligodendroglial	Female	77.82	198	0	Negative	unmeth_MGMT	Normal	Positive	Negative	NA	Negative	NA	Normal	Negative	Strong
RMH6679	205	NA	Glioblastoma multiforme	IV	Fibrillary	Male	67.53	259	1	Negative	NA	NA	Positive	Moderate	Normal	Negative	NA	NA	Negative	Moderate
RMH5684	206	NA	Glioblastoma multiforme	IV	Fibrillary	Male	41.97	957	0	Negative	meth_MGMT	Amplification	Positive	Strong	Amplification	Negative	Negative	Normal	Positive	Strong
RMH5685	207	NA	Glioblastoma multiforme	IV	Small cell	Male	76.49	NA	NA	Negative	meth_MGMT	Amplification	Positive	NA	Amplification	Positive	Negative	Amplification	Negative	Moderate
RMH5686	208	208_Diagnosis	Glioblastoma multiforme	IV	Oligodendroglial	Female	63.17	511	1	Negative	meth_MGMT	NA	Positive	Negative	NA	Negative	Negative	NA	Negative	Moderate
RMH6680	209	NA	Anaplastic astrocytoma	III	NA	Male	69.19	24	0	Negative	meth_MGMT	NA	Negative	Negative	NA	Negative	Negative	NA	Negative	Moderate
RMH5687	210	NA	Anaplastic astrocytoma	III	NA	Male	65.18	693	1	Negative	NA	Normal	Positive	Strong	Normal	Negative	Negative	Normal	Negative	Moderate
RMH6682	211	NA	Glioblastoma multiforme	IV	Oligodendroglial	Male	41.7	51	0	Negative	unmeth_MGMT	Normal	Positive	NA	Normal	Positive	Strong	Normal	Negative	Moderate
RMH6683	212	NA	Glioblastoma multiforme	IV	Fibrillary	Male	56.97	NA	NA	Negative	unmeth_MGMT	Normal	Negative	Moderate	Normal	Negative	Negative	Normal	Negative	Strong
RMH5690	213	NA	Glioblastoma multiforme	IV	Fibrillary	Male	70.49	321	1	Negative	unmeth_MGMT	Normal	Positive	Negative	Normal	Negative	Negative	Normal	Negative	Moderate
RMH6684	214	NA	Glioblastoma multiforme	IV	Fibrillary	Male	72.53	6	1	Negative	meth_MGMT	Normal	Negative	Moderate	Normal	Negative	Negative	Normal	Negative	Moderate
RMH6685	215	NA	Glioblastoma multiforme	IV	Fibrillary	Female	45.78	127	1	Negative	unmeth_MGMT	Normal	Negative	Negative	NA	Negative	Moderate	Normal	Negative	Strong
RMH6370	216	NA	Glioblastoma multiforme	IV	Fibrillary	Male	73.47	86	1	Negative	unmeth_MGMT	NA	Negative	Moderate	NA	Negative	Negative	Amplification	Negative	Moderate
RMH6686	217	NA	Glioblastoma multiforme	IV	Fibrillary	Male	68.99	152	1	Negative	meth_MGMT	NA	Positive	Negative	NA	Negative	Negative	NA	Negative	Moderate
RMH6371	218	NA	Glioblastoma multiforme	IV	Fibrillary	NA	67.51	308	1	Negative	NA	NA	Negative	Moderate	NA	Negative	Negative	Normal	Negative	Strong
RMH5691	219	NA	Glioblastoma multiforme	IV	Fibrillary	Female	55.7	353	1	Negative	NA	Normal	Negative	Strong	NA	Negative	Negative	NA	Negative	Moderate
RMH6414	220	NA	Glioblastoma multiforme	IV	Oligodendroglial	Male	51.15	403	1	Negative	unmeth_MGMT	NA	Negative	Negative	Normal	Negative	NA	Normal	Negative	Strong
RMH6372	221	NA	Glioblastoma multiforme	IV	Fibrillary	Male	68.47	690	1	Negative	unmeth_MGMT	NA	Negative	Moderate	NA	Negative	Negative	NA	Negative	Moderate
RMH6712	222	NA	Glioblastoma multiforme	IV	Fibrillary	Male	75.3	41	0	Negative	meth_MGMT	Normal	Negative	Negative	NA	Negative	Negative	NA	Negative	Weak
RMH6415	223	NA	Glioblastoma multiforme	IV	Fibrillary	NA	68.95	42	1	Negative	meth_MGMT	NA	NA	NA	Normal	Negative	NA	NA	Negative	NA
RMH6416	224	NA	Glioblastoma multiforme	IV	Oligodendroglial	NA	73.68	37	1	Negative	meth_MGMT	Amplification	Positive	Negative	Amplification	Negative	Negative	Amplification	Negative	Moderate
RMH6687	225	NA	Glioblastoma multiforme	IV	Fibrillary	Male	44.8	312	1	Negative	meth_MGMT	Normal	Negative	Moderate	Normal	Negative	Negative	Normal	Negative	Strong
RMH5693	226	NA	Glioblastoma multiforme	IV	Fibrillary	Male	50.31	176	1	Negative	unmeth_MGMT	NA	Negative	Negative	NA	Negative	Negative	NA	NA	Moderate
RMH6688	227	NA	Glioblastoma multiforme	IV	Oligodendroglial	Female	66.55	397	1	Negative	meth_MGMT	Normal	Positive	Moderate	Normal	Negative	Negative	Normal	Negative	Strong
RMH5694	228	228_Diagnosis	Glioblastoma multiforme	IV	Giant cell	Male	53.32	364	1	Negative	meth_MGMT	Normal	Positive	Moderate	Normal	Negative	Negative	Normal	Negative	Strong
RMH6417	229	NA	Glioblastoma multiforme	IV	Giant cell	Male	55.79	60	1	Negative	unmeth_MGMT	Amplification	Positive	Strong	NA	Negative	Negative	Amplification	Negative	Strong
RMH5695	230	230_Diagnosis	Anaplastic oligodendroglioma	III	NA	Male	57.45	764	0	Negative	meth_MGMT	Normal	Positive	Negative	NA	Negative	Negative	Normal	NA	Moderate
RMH6357	231	NA	Glioblastoma multiforme	IV	Oligodendroglial	Female	59.71	31	1	Negative	NA	Amplification	Positive	NA	Amplification	Positive	Negative	Amplification	Negative	Moderate
RMH6689	232	NA	Glioblastoma multiforme	IV	Fibrillary	Male	51.85	189	1	Negative	unmeth_MGMT	Normal	Negative	Negative	Amplification	Negative	Negative	NA	Negative	Moderate
RMH6374	233	NA	Glioblastoma multiforme	IV	Fibrillary	NA	72.35	17	1	Negative	NA	Amplification	Positive	Negative	Normal	Negative	Negative	Normal	Negative	Strong
RMH6375	234	NA	Glioblastoma multiforme	IV	Gemistocytic	NA	55.79	31	1	Negative	NA	Amplification	Positive	Negative	Amplification	Negative	NA	NA	Negative	Moderate
RMH6882	235	NA	Glioblastoma multiforme	IV	Fibrillary	Female	50.01	344	1	Negative	unmeth_MGMT	Normal	Negative	Moderate	Normal	Negative	Negative	Normal	Negative	Strong
RMH6376	236	NA	Glioblastoma multiforme	IV	Fibrillary	NA	36.27	14	1	Negative	NA	NA	Negative	Negative	NA	Negative	Negative	NA	Negative	Moderate
RMH6419	237	NA	Glioblastoma multiforme	IV	Oligodendroglial	Male	58.4	450	1	Negative	unmeth_MGMT	Normal	Negative	Moderate	NA	Negative	Strong	Normal	Negative	Strong
RMH6420	238	NA	Glioblastoma multiforme	IV	Oligodendroglial	Male	42.16	270	1	Negative	unmeth_MGMT	NA	Positive	Moderate	NA	Negative	Negative	NA	Negative	Strong
RMH5696	239	NA	Glioblastoma multiforme	IV	Fibrillary	Female	57.1	57	1	Negative	meth_MGMT	Amplification	Positive	NA	Amplification	Positive	Negative	Amplification	Positive	Moderate
RMH6377	240	NA	Glioblastoma multiforme	IV	Fibrillary	Male	55.58	232	1	Negative	unmeth_MGMT	Normal	Positive	Negative	Normal	Negative	Negative	Normal	Negative	Strong
RMH6690	241	NA	Glioblastoma multiforme	IV	Small cell	Male	73.38	7	0	Negative	unmeth_MGMT	Normal	Positive	Negative	Normal	Negative	Negative	Normal	Negative	Strong
RMH6378	242	NA	Glioblastoma multiforme	IV	Fibrillary	NA	43.99	391	1	Negative	unmeth_MGMT	Normal	Negative	Negative	Amplification	Negative	Negative	Normal	Negative	Strong
RMH6379	243	NA	Anaplastic oligodendroglioma	III	NA	NA	55.2	24	0	IDH1	meth_MGMT	Normal	Positive	Negative	Normal	Negative	Negative	Normal	Negative	Strong
RMH6421	244	NA	Glioblastoma multiforme	IV	Fibrillary	NA	78.89	6	0	Negative	meth_MGMT	NA	Negative	Negative	Amplification	Negative	NA	NA	NA	Moderate
RMH6692	245	NA	Glioblastoma multiforme	IV	Fibrillary	Female	72.9	123	1	Negative	NA	Normal	Negative	Negative	NA	Negative	Strong	NA	Negative	Moderate
RMH6422	246	NA	Anaplastic oligodendroglioma	III	NA	NA	62.09	476	1	Negative	unmeth_MGMT	NA	NA	NA	NA	NA	NA	NA	NA	Strong
RMH6380	247	NA	Glioblastoma multiforme	IV	Fibrillary	NA	63.54	34	1	Negative	unmeth_MGMT	Normal	Positive	Negative	NA	Negative	Negative	Normal	Negative	Strong
RMH6884	248	NA	Glioblastoma multiforme	IV	Oligodendroglial	Female	68.58	84	0	Negative	meth_MGMT	Normal	Negative	Moderate	Normal	NA	Moderate	Normal	Negative	Strong
RMH6885	249	NA	Anaplastic oligodendroglioma	III	NA	Female	36.79	480	1	IDH1	meth_MGMT	Normal	Negative	Negative	Normal	NA	NA	Normal	Negative	Weak
RMH6423	250	250_Diagnosis	Glioblastoma multiforme	IV	Oligodendroglial	Female	53.44	191	1	Negative	unmeth_MGMT	NA	Positive	Negative	Normal	Negative	Negative	NA	Negative	Strong
RMH5697	251	NA	Glioblastoma multiforme	IV	Fibrillary	Male	75.96	44	1	Negative	unmeth_MGMT	Normal	Positive	Moderate	Amplification	Positive	Negative	Normal	Negative	Strong
RMH5699	252	NA	Glioblastoma multiforme	IV	Fibrillary	Female	67.15	494	1	Negative	unmeth_MGMT	Normal	Positive	Moderate	Normal	Negative	Strong	Normal	Negative	Strong
RMH6693	253	NA	Glioblastoma multiforme	IV	Fibrillary	Male	54.35	161	1	Negative	NA	Normal	Positive	Moderate	Normal	Negative	Negative	NA	Negative	Strong
RMH6381	254	NA	Anaplastic oligodendroglioma	III	NA	NA	48.92	117	1	IDH1	NA	NA	Positive	Negative	NA	Negative	Negative	NA	Negative	Strong
RMH6382	255	NA	Glioblastoma multiforme	IV	Fibrillary	NA	61.47	13	1	Negative	unmeth_MGMT	Amplification	Positive	NA	NA	Negative	NA	Amplification	Negative	Strong
RMH6886	256	NA	Glioblastoma multiforme	IV	Fibrillary	Male	69.21	410	1	Negative	unmeth_MGMT	NA	Negative	Negative	NA	Negative	Moderate	Normal	Negative	Moderate
RMH5701	257	257_Diagnosis	Glioblastoma multiforme	IV	Fibrillary	Male	54.66	51	1	Negative	unmeth_MGMT	Amplification	Positive	Moderate	Normal	Negative	Negative	Normal	Negative	Strong
RMH6887	258	NA	Glioblastoma multiforme	IV	Sarcomatous	Female	61.1	327	1	Negative	unmeth_MGMT	Amplification	Positive	Negative	Normal	Negative	Moderate	Normal	Negative	Moderate
RMH6694	259	NA	Glioblastoma multiforme	IV	Fibrillary	Female	66.01	74	1	Negative	NA	NA	Positive	Moderate	Normal	Negative	Moderate	NA	Negative	Strong
RMH6424	260	NA	Glioblastoma multiforme	IV	Sarcomatous	Male	67.41	88	1	Negative	unmeth_MGMT	Normal	Negative	Moderate	Normal	Negative	Negative	NA	Negative	Moderate
RMH6697	261	NA	Glioblastoma multiforme	IV	Gemistocytic	Male	58.57	245	1	Negative	NA	NA	Negative	Negative	NA	Negative	Negative	NA	Negative	NA
RMH6889	262	NA	Glioblastoma multiforme	IV	Fibrillary	Female	51.83	126	1	Negative	unmeth_MGMT	Amplification	NA	NA	Amplification	Negative	Negative	Amplification	Negative	NA
RMH5702	263	263_Diagnosis	Glioblastoma multiforme	IV	Fibrillary	Male	42.05	546	1	Negative	unmeth_MGMT	Normal	Positive	Moderate	Normal	Negative	Moderate	Normal	Negative	Strong
RMH6698	264	NA	Glioblastoma multiforme	IV	Fibrillary	Female	75.2	226	1	Negative	NA	NA	Positive	Negative	NA	Negative	Moderate	NA	Negative	Weak
RMH5703	265	NA	Glioblastoma multiforme	IV	Fibrillary	Male	59.93	241	0	Negative	unmeth_MGMT	Normal	Negative	Moderate	Normal	Negative	NA	NA	Negative	Moderate
RMH6425	266	NA	Glioblastoma multiforme	IV	Oligodendroglial	NA	51.24	502	1	Negative	unmeth_MGMT	NA	NA	NA	NA	Negative	NA	NA	NA	Strong
RMH6426	267	NA	Glioblastoma multiforme	IV	Fibrillary	NA	66.88	56	1	Negative	meth_MGMT	NA	NA	NA	NA	NA	NA	NA	NA	Strong
RMH5704	268	NA	Glioblastoma multiforme	IV	Oligodendroglial	Male	40.39	348	1	Negative	unmeth_MGMT	NA	Negative	Strong	NA	Negative	Negative	NA	Negative	Moderate
RMH5706	269	NA	Glioblastoma multiforme	IV	Fibrillary	Male	47.27	NA	NA	Negative	meth_MGMT	Normal	Negative	Negative	NA	Negative	NA	NA	Negative	Weak
RMH6695	270	NA	Glioblastoma multiforme	IV	Fibrillary	Male	58.95	96	0	Negative	meth_MGMT	NA	Negative	Moderate	NA	Negative	Moderate	NA	Negative	Moderate
RMH6696	271	NA	Anaplastic oligodendroglioma	III	NA	Female	28.66	519	0	IDH1	NA	NA	Negative	Negative	NA	Negative	Negative	NA	NA	Weak
RMH6715	272	NA	Glioblastoma multiforme	IV	Fibrillary	Female	60.79	712	1	Negative	unmeth_MGMT	Normal	Negative	Negative	Normal	Negative	NA	Normal	Negative	Moderate
RMH6427	273	NA	Glioblastoma multiforme	IV	Oligodendroglial	Female	62.79	159	1	Negative	unmeth_MGMT	Amplification	Positive	Moderate	Amplification	Positive	Moderate	NA	Negative	Strong
RMH6428	274	NA	Glioblastoma multiforme	IV	Small cell	NA	56.01	30	1	Negative	unmeth_MGMT	NA	Negative	Negative	Normal	Negative	NA	NA	Negative	Moderate
RMH6890	275	NA	Anaplastic oligodendroglioma	III	NA	Female	47.38	169	1	Negative	meth_MGMT	NA	NA	NA	NA	NA	NA	NA	Negative	NA
RMH6429	276	NA	Glioblastoma multiforme	IV	Gemistocytic	NA	55.34	78	1	Negative	unmeth_MGMT	NA	NA	NA	NA	Negative	NA	Normal	Negative	Moderate
RMH6430	277	NA	Glioblastoma multiforme	IV	Fibrillary	Female	52.81	90	1	Negative	unmeth_MGMT	Normal	Negative	Negative	NA	Negative	Negative	NA	Negative	Strong
RMH6431	278	NA	Glioblastoma multiforme	IV	Giant cell	NA	75.44	208	1	Negative	meth_MGMT	Normal	Positive	Negative	NA	Negative	Negative	Normal	Negative	Strong
RMH6432	279	NA	Anaplastic oligodendroglioma	III	NA	Male	65.91	1181	0	IDH1	meth_MGMT	NA	NA	Negative	NA	Negative	Negative	NA	Negative	Strong
RMH5707	280	NA	Anaplastic oligodendroglioma	III	NA	Female	62.67	586	0	Negative	meth_MGMT	Normal	Positive	NA	NA	Negative	NA	NA	Negative	Moderate
RMH6433	281	NA	Glioblastoma multiforme	IV	Gemistocytic	NA	64.95	107	1	Negative	unmeth_MGMT	Amplification	Positive	Moderate	Amplification	Negative	Negative	Amplification	Negative	Strong
RMH6434	282	NA	Glioblastoma multiforme	IV	Oligodendroglial	NA	69.32	56	0	Negative	meth_MGMT	Normal	NA	NA	Normal	Positive	Negative	Normal	Negative	Strong
RMH6435	283	NA	Glioblastoma multiforme	IV	Gemistocytic	NA	58.56	86	1	Negative	unmeth_MGMT	Normal	Positive	Negative	Normal	Negative	Negative	NA	Negative	Strong
RMH6891	284	NA	Anaplastic oligodendroglioma	III	NA	Male	69.15	590	0	IDH1	meth_MGMT	Normal	NA	Moderate	Normal	Positive	Moderate	Normal	Negative	Strong
RMH6892	285	NA	Glioblastoma multiforme	IV	Fibrillary	Female	76.04	26	0	Negative	unmeth_MGMT	Amplification	Positive	NA	Amplification	Negative	NA	Amplification	Negative	Strong
RMH5708	286	286_Diagnosis	Glioblastoma multiforme	IV	Oligodendroglial	Male	40.71	632	1	Negative	meth_MGMT	NA	Negative	Strong	Normal	Negative	Negative	NA	Negative	Moderate
RMH6436	287	NA	Glioblastoma multiforme	IV	Fibrillary	NA	46.44	NA	NA	Negative	unmeth_MGMT	Normal	Negative	Negative	Normal	Negative	Negative	NA	Negative	Strong
RMH6894	288	NA	Glioblastoma multiforme	IV	Oligodendroglial	Female	51.81	491	1	Negative	meth_MGMT	Normal	Negative	Moderate	Normal	Negative	Moderate	Normal	Negative	Strong
RMH6895	289	NA	Glioblastoma multiforme	IV	Fibrillary	Female	74.77	280	1	Negative	unmeth_MGMT	Normal	Positive	Moderate	Normal	NA	Negative	Normal	Negative	Moderate
RMH6897	290	NA	Anaplastic oligodendroglioma	III	NA	Female	38.49	413	0	IDH1	meth_MGMT	Normal	Positive	Negative	Normal	Positive	Negative	Normal	Negative	Weak
RMH6437	291	NA	Glioblastoma multiforme	IV	Oligodendroglial	NA	58.31	346	1	Negative	meth_MGMT	NA	NA	NA	NA	Negative	NA	NA	Negative	Strong
RMH6438	292	NA	Glioblastoma multiforme	IV	Fibrillary	NA	74.23	69	1	Negative	unmeth_MGMT	NA	Negative	Strong	Amplification	Negative	Negative	NA	Negative	Strong
RMH6898	293	NA	Anaplastic oligodendroglioma	III	NA	Male	37.02	397	0	IDH1	meth_MGMT	Normal	Positive	Strong	Normal	Positive	Negative	Normal	Negative	Moderate
RMH6439	294	NA	Glioblastoma multiforme	IV	Fibrillary	NA	61.7	22	1	Negative	unmeth_MGMT	NA	Negative	Moderate	Normal	NA	Negative	NA	Negative	Moderate
RMH6440	295	NA	Anaplastic oligodendroglioma	III	NA	NA	40.24	276	0	IDH1	meth_MGMT	Amplification	Positive	Negative	Amplification	Negative	Negative	Amplification	Negative	Moderate
RMH5709	296	296_Diagnosis	Glioblastoma multiforme	IV	Fibrillary	Female	73.74	163	1	Negative	unmeth_MGMT	Normal	Negative	Negative	Normal	Negative	Negative	Normal	Negative	Moderate
RMH5710	297	NA	Anaplastic astrocytoma	III	NA	Male	37.78	713	0	Negative	unmeth_MGMT	Normal	NA	NA	Amplification	NA	Negative	NA	NA	Moderate
RMH5711	298	NA	Glioblastoma multiforme	IV	Fibrillary	Male	70.03	134	0	Negative	unmeth_MGMT	Normal	Negative	Moderate	Normal	Negative	Strong	NA	Negative	Strong
RMH5712	299	NA	Glioblastoma multiforme	IV	Oligodendroglial	Female	44.46	196	1	Negative	meth_MGMT	Normal	Positive	Negative	NA	Negative	Negative	NA	Negative	Strong
RMH6899	300	NA	Glioblastoma multiforme	IV	Sarcomatous	Male	72.62	409	0	Negative	meth_MGMT	Normal	Positive	Strong	Normal	Positive	Negative	Normal	Negative	Strong
RMH6717	301	NA	Glioblastoma multiforme	IV	Gemistocytic	Female	41.84	156	1	Negative	NA	NA	Negative	Negative	NA	Positive	Negative	NA	Negative	NA
RMH6900	302	NA	Glioblastoma multiforme	IV	Oligodendroglial	Male	49.43	465	0	Negative	meth_MGMT	Normal	Negative	Moderate	Normal	Negative	Strong	Normal	Negative	NA
RMH6902	303	NA	Glioblastoma multiforme	IV	Fibrillary	Male	38.42	445	0	Negative	unmeth_MGMT	Normal	Positive	Moderate	Normal	Negative	Moderate	NA	Negative	NA
RMH5713	304	NA	Glioblastoma multiforme	IV	Oligodendroglial	Female	67.21	35	0	Negative	unmeth_MGMT	Normal	Positive	Negative	Normal	Negative	Negative	Normal	Negative	Strong
RMH6903	305	NA	Anaplastic oligodendroglioma	III	NA	Male	37.33	10	0	IDH1	unmeth_MGMT	NA	Positive	Moderate	NA	Negative	NA	NA	Negative	Moderate
RMH6904	306	NA	Glioblastoma multiforme	IV	Small cell	Male	49.61	218	0	Negative	meth_MGMT	Normal	Negative	Moderate	Normal	Negative	Moderate	Normal	Negative	Moderate
RMH5966	307	NA	Glioblastoma multiforme	IV	Sarcomatous	Male	79.65	279	1	Negative	NA	Amplification	Positive	Strong	Amplification	Negative	Negative	Normal	Negative	Moderate
RMH5967	308	NA	Glioblastoma multiforme	IV	Oligodendroglial	Male	54.85	713	1	Negative	meth_MGMT	Normal	Negative	NA	Normal	Positive	Strong	Normal	Negative	Strong
RMH6905	309	NA	Glioblastoma multiforme	IV	Sarcomatous	Male	43.68	441	0	Negative	unmeth_MGMT	Amplification	Positive	Negative	Amplification	Negative	Negative	Normal	Negative	Strong
RMH5714	310	NA	Glioblastoma multiforme	IV	Small cell	Female	61.25	221	1	Negative	meth_MGMT	Amplification	Negative	Moderate	Normal	Negative	Moderate	Normal	Negative	Strong
RMH5969	311	NA	Glioblastoma multiforme	IV	Fibrillary	Male	38.5	67	1	Negative	meth_MGMT	Normal	Positive	NA	Amplification	Negative	Negative	NA	Negative	Moderate
RMH5970	312	NA	Glioblastoma multiforme	IV	Oligodendroglial	Male	67.69	306	1	Negative	meth_MGMT	Normal	Positive	NA	Normal	Positive	Negative	Normal	Negative	Strong
RMH6907	313	NA	Glioblastoma multiforme	IV	Fibrillary	Male	46.97	175	1	Negative	unmeth_MGMT	NA	Positive	Negative	NA	Positive	NA	NA	Negative	NA
RMH6908	314	NA	Glioblastoma multiforme	IV	Fibrillary	Female	51.81	92	1	Negative	meth_MGMT	NA	Positive	Negative	NA	NA	NA	NA	Negative	Moderate
RMH5971	315	NA	Glioblastoma multiforme	IV	Fibrillary	Male	58.56	35	0	Negative	unmeth_MGMT	Normal	Positive	Moderate	Normal	NA	Strong	Normal	Negative	Moderate
RMH6909	316	NA	Anaplastic astrocytoma	III	NA	Male	39.19	419	0	IDH1	NA	Normal	Positive	Negative	Normal	Positive	Negative	Normal	Negative	NA
RMH6910	317	NA	Glioblastoma multiforme	IV	Oligodendroglial	Male	72.76	244	1	Negative	unmeth_MGMT	Normal	Positive	Strong	Normal	Negative	Strong	Normal	Negative	Strong
RMH5715	318	NA	Glioblastoma multiforme	IV	Fibrillary	Male	72.23	223	1	Negative	meth_MGMT	Normal	Positive	Strong	Normal	Negative	Strong	Normal	Negative	Strong
RMH5716	319	NA	Glioblastoma multiforme	IV	Gemistocytic	Female	79.08	13	0	Negative	meth_MGMT	Amplification	Negative	Negative	Normal	Negative	Moderate	Normal	Negative	Moderate
RMH5717	320	NA	Glioblastoma multiforme	IV	Fibrillary	Male	55.88	675	0	Negative	meth_MGMT	NA	NA	NA	NA	Negative	NA	NA	NA	NA
RMH6913	321	NA	Anaplastic astrocytoma	III	NA	Male	63.39	167	0	Negative	meth_MGMT	Normal	Negative	Moderate	Normal	Negative	Strong	Normal	Negative	Moderate
RMH6914	322	NA	Glioblastoma multiforme	IV	Fibrillary	Male	47.43	NA	NA	Negative	meth_MGMT	Normal	Positive	Moderate	NA	Positive	NA	NA	Negative	NA
RMH6915	323	NA	Anaplastic oligodendroglioma	III	NA	Male	74.81	391	0	IDH1	meth_MGMT	Normal	Positive	NA	NA	NA	NA	NA	Negative	Moderate
RMH6916	324	NA	Anaplastic astrocytoma	III	NA	Male	60.75	151	0	Negative	unmeth_MGMT	NA	Positive	Negative	NA	NA	NA	NA	Negative	Weak
RMH6917	325	NA	Glioblastoma multiforme	IV	Fibrillary	Female	58.67	175	1	Negative	meth_MGMT	Normal	Negative	Strong	Normal	Negative	Negative	Normal	Negative	Moderate
RMH6918	326	NA	Glioblastoma multiforme	IV	Fibrillary	Male	69.82	336	1	Negative	meth_MGMT	NA	Positive	Moderate	Normal	NA	NA	Amplification	Negative	Weak
RMH6919	327	NA	Glioblastoma multiforme	IV	Fibrillary	Female	70.59	182	0	Negative	unmeth_MGMT	NA	Negative	Negative	NA	NA	NA	NA	Negative	NA
RMH6920	328	NA	Glioblastoma multiforme	IV	Small cell	Female	39.3	361	0	IDH1	meth_MGMT	Normal	Negative	Negative	Normal	Negative	Negative	Normal	Negative	Moderate
RMH6921	329	NA	Glioblastoma multiforme	IV	Fibrillary	Female	68.15	37	1	Negative	unmeth_MGMT	Normal	Positive	Moderate	Normal	NA	Negative	Normal	Negative	Moderate
RMH6922	330	NA	Glioblastoma multiforme	IV	Oligodendroglial	Female	56.87	354	0	Negative	unmeth_MGMT	Normal	Negative	Strong	NA	NA	NA	NA	Negative	Strong
RMH6923	331	NA	Glioblastoma multiforme	IV	Fibrillary	Female	64.35	19	0	Negative	unmeth_MGMT	NA	Positive	Moderate	NA	Negative	NA	NA	Negative	Strong
RMH6924	332	NA	Glioblastoma multiforme	IV	Fibrillary	Female	52.02	47	1	Negative	unmeth_MGMT	Amplification	NA	Negative	Normal	Negative	Negative	NA	Negative	NA
RMH6925	333	NA	Glioblastoma multiforme	IV	Oligodendroglial	Female	54.91	43	0	Negative	meth_MGMT	Amplification	NA	NA	Normal	Negative	Strong	Normal	NA	Moderate
RMH6926	334	NA	Glioblastoma multiforme	IV	Fibrillary	Female	76.07	NA	NA	Negative	unmeth_MGMT	Amplification	Positive	Strong	Amplification	Negative	NA	Amplification	Negative	Moderate
RMH6927	335	NA	Glioblastoma multiforme	IV	Fibrillary	Male	66.83	79	1	Negative	meth_MGMT	Amplification	Positive	Moderate	Amplification	Positive	NA	Normal	Negative	Moderate
RMH6928	336	NA	Glioblastoma multiforme	IV	Small cell	Male	57.12	74	1	Negative	meth_MGMT	Normal	Negative	Negative	Normal	NA	NA	Normal	Negative	Moderate
RMH6929	337	NA	Glioblastoma multiforme	IV	Small cell	Male	60.87	28	1	Negative	unmeth_MGMT	NA	Positive	Negative	NA	NA	NA	NA	Negative	Strong
RMH6930	338	NA	Anaplastic astrocytoma	III	NA	Male	47.77	340	0	IDH1	unmeth_MGMT	NA	Positive	Negative	NA	NA	NA	NA	NA	Weak
RMH6931	339	NA	Anaplastic oligodendroglioma	III	NA	Male	58.3	351	0	Negative	NA	Normal	Positive	Moderate	Normal	Positive	Negative	Normal	Negative	Moderate
RMH6932	340	NA	Glioblastoma multiforme	IV	Sarcomatous	Female	60.68	61	1	Negative	meth_MGMT	Normal	Positive	Strong	Normal	Negative	Negative	Normal	Negative	Moderate
RMH6933	341	NA	Glioblastoma multiforme	IV	Fibrillary	Male	63.1	39	0	Negative	unmeth_MGMT	NA	Positive	Moderate	Amplification	Negative	Moderate	NA	Negative	Weak
RMH6935	342	NA	Glioblastoma multiforme	IV	Oligodendroglial	Female	45.36	NA	NA	Negative	meth_MGMT	Amplification	Positive	Moderate	Amplification	Negative	Strong	Normal	Negative	Moderate
RMH6681	103	103_Relapse	Anaplastic oligodendroglioma	III	NA	NA	NA	NA	NA	IDH1	meth_MGMT	Normal	Positive	Negative	Normal	Positive	Negative	Normal	Negative	Moderate
RMH6705	115	115_Relapse	Glioblastoma multiforme	IV	Gemistocytic	NA	NA	NA	NA	Negative	unmeth_MGMT	NA	Negative	Moderate	NA	Negative	Moderate	NA	Negative	Strong
RMH6398	124	124_Relapse	Anaplastic oligodendroglioma	III	NA	NA	NA	NA	NA	IDH1	meth_MGMT	NA	Positive	Negative	Amplification	Negative	Negative	Normal	Negative	Moderate
RMH6707	158	158_Relapse	Glioblastoma multiforme	IV	Oligodendroglial	NA	NA	NA	NA	Negative	meth_MGMT	NA	Negative	Moderate	NA	Negative	Strong	NA	Negative	Strong
RMH6708	158	158_Relapse	Glioblastoma multiforme	IV	Oligodendroglial	NA	NA	NA	NA	Negative	NA	NA	Negative	Negative	NA	Negative	Strong	NA	Negative	NA
RMH6709	163	163_Relapse	Glioblastoma multiforme	IV	Sarcomatous	NA	NA	NA	NA	Negative	meth_MGMT	Normal	Positive	Negative	NA	Negative	NA	Normal	Negative	Strong
RMH6710	181	181_Relapse	Glioblastoma multiforme	IV	Sarcomatous	NA	NA	NA	NA	Negative	unmeth_MGMT	NA	Positive	Negative	Normal	Negative	Negative	Normal	Negative	Moderate
RMH6711	208	208_Relapse	Glioblastoma multiforme	IV	Oligodendroglial	NA	NA	NA	NA	Negative	unmeth_MGMT	Normal	Positive	Negative	Normal	Negative	Moderate	Normal	Negative	Moderate
RMH6713	228	228_Relapse	Glioblastoma multiforme	IV	Giant cell	NA	NA	NA	NA	Negative	unmeth_MGMT	Normal	Positive	Strong	Normal	Negative	Negative	Normal	Negative	Strong
RMH6418	230	230_Relapse	Anaplastic oligodendroglioma	III	NA	NA	NA	NA	NA	IDH1	meth_MGMT	Normal	Positive	Negative	NA	Negative	Negative	Normal	Negative	Weak
RMH6893	25	25_Relapse	Glioblastoma multiforme	IV	Sarcomatous	NA	NA	NA	NA	Negative	meth_MGMT	Amplification	Positive	Moderate	Amplification	Positive	Negative	Amplification	Negative	Strong
RMH6699	250	250_Relapse	Glioblastoma multiforme	IV	Fibrillary	NA	NA	NA	NA	Negative	NA	Normal	Positive	Moderate	Amplification	Negative	Negative	Normal	Negative	Strong
RMH6714	257	257_Relapse	Glioblastoma multiforme	IV	Fibrillary	NA	NA	NA	NA	Negative	unmeth_MGMT	Normal	NA	NA	NA	Negative	Moderate	NA	Negative	Strong
RMH6906	263	263_Relapse	Glioblastoma multiforme	IV	Oligodendroglial	NA	NA	NA	NA	Negative	unmeth_MGMT	Normal	Negative	Negative	Normal	Negative	Negative	Normal	Negative	Moderate
RMH6934	286	286_Relapse	Anaplastic astrocytoma	III	NA	NA	NA	NA	NA	Negative	unmeth_MGMT	Normal	Negative	Negative	Normal	Negative	Negative	Normal	Negative	Moderate
RMH6716	296	296_Relapse	Glioblastoma multiforme	IV	Fibrillary	NA	NA	NA	NA	Negative	unmeth_MGMT	NA	Negative	Negative	NA	Negative	Negative	NA	Negative	Strong
RMH6404	34	34_Relapse	Glioblastoma multiforme	IV	Fibrillary	NA	NA	NA	NA	Negative	unmeth_MGMT	NA	Negative	Moderate	NA	Negative	Negative	Normal	Negative	Weak
RMH6912	47	47_Relapse	Anaplastic oligodendroglioma	III	NA	NA	NA	NA	NA	IDH1	meth_MGMT	NA	Positive	Moderate	NA	NA	NA	NA	Negative	Moderate
RMH6704	60	60_Relapse	Glioblastoma multiforme	IV	Fibrillary	NA	NA	NA	NA	Negative	meth_MGMT	Normal	NA	NA	Normal	Negative	NA	Normal	Negative	Moderate
RMH6631	67	67_Relapse	Anaplastic oligodendroglioma	III	NA	NA	NA	NA	NA	IDH1	unmeth_MGMT	Normal	Positive	Negative	Normal	Negative	Negative	NA	Negative	Moderate
